# Supplementary material for: Psychosocial Health of K-12 Students Engaged in Emergency Remote Education and In-Person Schooling: A Cross-Sectional Study
Source: Int J Environ Res Public Health. 2021 Aug 13;18(16):8564. doi: 10.3390/ijerph18168564 (PMC8394738; doi:10.3390/ijerph18168564)
Supplement: Supplementary file 1 [file ijerph-18-08564-s001.zip]

Archive with 1 entries (1 files):
- ijerph-1297007-supplementary.pdf
